# Supplementary material for: Relation of Pulmonary Diffusing Capacity Decline to HRCT and VQ SPECT/CT Findings at Early Follow-Up after COVID-19: A Prospective Cohort Study (The SECURe Study)
Source: J Clin Med. 2022 Sep 26;11(19):5687. doi: 10.3390/jcm11195687 (PMC9572695; doi:10.3390/jcm11195687)
Supplement: Supplementary file 1 [file jcm-11-05687-s001.zip]

Archive with 1 entries (1 files):
- jcm-1861703-supplementary.pdf
